# Supplementary material for: Wastewater based genomic surveillance key to population level monitoring of AmpC/ESBL producing Escherichia coli
Source: Sci Rep. 2025 Mar 3;15:7400. doi: 10.1038/s41598-025-91516-9 (PMC11876440; doi:10.1038/s41598-025-91516-9)
Supplement: Supplementary file 2 — Supplementary Information 2. [file 41598_2025_91516_MOESM2_ESM.xlsx]

## Sheet: Sheet1
		Wastewater-Based Genomic Surveillance key to population-level monitoring of AmpC/ESBL-Producing Escherichia coli
Whole genome sequening quality control parameters
Sample ID	Accession Number	Avg. Coverage	N50	Contig Count
AE01	ERR13731969	94	90103	234
AE02	ERR13731970	101	145307	191
AE04	ERR13731971	106	194918	126
AE06	ERR13731972	96	172589	156
AE08	ERR13731973	106	132157	132
AE09	ERR13731974	100	282223	75
AE10	ERR13731975	104	282227	80
AE11	ERR13731976	100	210478	168
AE12	ERR13731977	104	217968	285
AE13	ERR13731978	102	208382	128
AE14	ERR13731979	98	197782	171
AE15	ERR13731980	105	139052	129
AE16	ERR13731981	97	239776	146
AE17	ERR13731982	102	78396	228
AE18	ERR13731983	93	188387	204
AE19	ERR13731984	105	211149	149
AE20	ERR13731985	102	166755	114
AE21	ERR13731986	98	411853	62
AE22	ERR13731987	96	323123	136
AE23	ERR13731988	102	173907	102
AE24	ERR13731989	106	162640	91
AE25	ERR13731990	88	265508	91
AE26	ERR13731991	105	387909	99
AE27	ERR13731992	96	134053	175
AE29	ERR13731993	113	65889	238
AE30	ERR13731994	98	191546	115
AE31	ERR13731995	93	291355	133
AE32	ERR13731996	85	79457	204
AE33	ERR13731997	102	237439	116
AE34	ERR13731998	101	280463	137
AE35	ERR13731999	96	82202	221
AE36	ERR13732000	103	217639	113
AE37	ERR13732001	96	188457	131
AE39	ERR13732002	101	190066	134
AE40	ERR13732003	90	191481	126
AE41	ERR13732004	96	100393	178
AE42	ERR13732005	99	280370	118
AE44	ERR13732006	109	129894	140
AE45	ERR13732007	103	288325	77
AE46	ERR13732008	93	106803	234
AE47	ERR13732009	95	191550	226
AE48	ERR13732010	95	149158	124
AE49	ERR13732011	100	237296	108
AE50	ERR13732012	99	90805	291
AE51	ERR13732013	94	89638	236
AE52	ERR13732014	95	167357	157
AE54	ERR13732015	89	123554	229
AE55	ERR13732016	102	210503	130
AE56	ERR13732017	99	159151	109
AE57	ERR13732018	100	216174	102
AE58	ERR13732019	106	633658	53
AE59	ERR13732020	94	211341	161
AE60	ERR13732021	92	384364	104
AE61	ERR13732022	95	194971	173
AE62	ERR13732023	160	155691	198
AE63	ERR13732024	93	150698	153
AE64	ERR13732025	96	159731	102
AE65	ERR13732026	100	154815	152
AE66	ERR13732027	101	295376	116
AE67	ERR13732028	102	191460	121
AE68	ERR13732029	111	135995	102
AE69	ERR13732030	99	155913	131
AE70	ERR13732031	98	384230	120
AE71	ERR13732032	103	90890	243
AE72	ERR13732033	102	292722	117
AE73	ERR13732034	99	181830	183
AE74	ERR13732035	113	121026	135
AE75	ERR13732036	101	80602	247
AE76	ERR13732037	106	738313	80
AE77	ERR13732038	112	453401	54
AE78	ERR13732039	105	83470	518
AE79	ERR13732040	110	237232	149
AE80	ERR13732041	100	203551	130
