# Supplementary material for: Wastewater based genomic surveillance key to population level monitoring of AmpC/ESBL producing Escherichia coli
Source: Sci Rep. 2025 Mar 3;15:7400. doi: 10.1038/s41598-025-91516-9 (PMC11876440; doi:10.1038/s41598-025-91516-9)
Supplement: Supplementary file 3 — Supplementary Information 3. [file 41598_2025_91516_MOESM3_ESM.xlsx]

## Sheet: Sheet1
			Wastewater-Based Genomic Surveillance key to population-level monitoring of AmpC/ESBL-Producing Escherichia coli
	Phenotypic Antibiotic Senstivity Testing of Escherichia coli isolates (n=75).
Isolate ID	CTX+C	CTX 30	CIP 5
21V-01	21.49	0	35.53
21V-02	14.86	0	0
21V-04	27.28	21.44	20.87
21V-06	28.67	0	34.56
21V-08	24.16	0	0
21V-09	24.94	0	23.72
21V-10	24.73	0	21.03
21V-11	21.34	0	0
21V-12	25.61	21.06	20.85
21V-13	18.78	0	16.14
21V-14	23.64	0	30.2
21V-15	22.4	0	21.59
21V-16	23.39	0	31.32
21V-17	25.86	0	0
21V-18	22.88	0	0
21V-19	20.02	0	26.77
21V-20	24.31	0	0
21V-21	28.06	24.71	35.22
21V-22	25.98	23.86	31.41
21V-23	23.17	0	0
21V-24	24.39	20.01	28.52
21V-25	24.61	23.08	28.11
21V-26	24.67	22.48	27.47
21V-27	25.25	24.57	30.04
21V-29	24.25	0	23.29
21V-30	24.97	0	0
21V-31	18.02	0	0
21V-32	0	0	0
21V-33	0	0	0
21V-34	24.85	0	24.95
21V-35	25.46	0	0
21V-36	23.3	0	0
21V-37	27.28	0	0
21V-38	26.81	0	0
21V-39	26.12	0	25.17
21V-40	23.39	0	21.19
21V-41	23.78	0	0
21V-42	25.9	22.97	28.53
21V-43	19.3	0	19.71
21V-44	26.21	23.29	30.53
21V-45	25.34	0	23.38
21V-46	25.97	0	23.23
21V-47	22.67	0	33.45
21V-48	22.41	0	0
21V-49	22.91	0	0
21V-50	22.64	0	0
21V-51	22.69	0	29.06
21V-52	22.07	0	23.98
21V-54	19.25	0	13.03
21V-55	22.34	0	0
21V-56	22.65	0	0
21V-57	24.19	0	0
21V-58	25.94	15.89	24.9
21V-59	26.86	0	32.26
21V-60	24.92	0	27.66
21V-61	22.08	0	0
21V-62	23.01	0	0
21V-63	19.85	0	25.02
21V-64	23.37	0	29.6
21V-65	21.69	0	0
21V-66	24.24	0	22.18
21V-67	19.47	0	0
21V-68	20.71	0	0
21V-69	23.64	0	0
21V-70	21.89	0	18.27
21V-71	24.39	0	24.18
21V-72	25.85	0	26.57
21V-73	0	0	0
21V-74	22.71	0	21.73
21V-75	27.11	0	25.06
21V-76	21.25	0	34.72
21V-77	24.77	0	26.51
21V-78	23.17	0	0
21V-79	28.94	0	18.39
21V-80	23.95	0	28.74
