# Supplementary material for: Wastewater based genomic surveillance key to population level monitoring of AmpC/ESBL producing Escherichia coli
Source: Sci Rep. 2025 Mar 3;15:7400. doi: 10.1038/s41598-025-91516-9 (PMC11876440; doi:10.1038/s41598-025-91516-9)
Supplement: Supplementary file 4 — Supplementary Information 4. [file 41598_2025_91516_MOESM4_ESM.xlsx]

## Sheet: Sheet1
		Wastewater-Based Genomic Surveillance key to population-level monitoring of AmpC/ESBL-Producing Escherichia coli
			Genotypic profiles of Escherichia coli isolates (n=73)
City of Isolation	Isolate ID	Serotype	Plasmids	No. of plasmids	Phylogroup	Class 1 Integron
Espoo	21V-01	H14:O18ab	IncFIA(HI1), IncHI1A, IncHI1B(R27), IncM1, IncQ1.	5	A	int1
Espoo	21V-11	O75:H5	IncFIA, IncB/O/K/Z, ColpEC648, Col156, Col(BS512), IncFIB(AP001918)	6	B2	None
Espoo	21V-21	O1:H7	Col156, IncFIB(AP001918), IncFII(29)	3	B2	None
Espoo	21V-31	O1:H6	Col(BS512), ColpEC648, IncFIA, IncFIB(AP001918), IncFII(pRSB107), IncY	6	F	Int1
Espoo	21V-41	O102:H6	IncFIB(AP001918), IncFIA, IncFII	3	D	Int1
Espoo	21V-51	O102:H6	Col8282, ColpEC648	2	D	None
Espoo	21V-61	O25:H4	Col156, IncFIB(AP001918), IncFIA, IncFII(pRSB107)	4	B2	Int1
Espoo	21V-71	O130:H26	None	0	A	Int1
Helsinki	21V-02	H21:O8	Col(BS512), IncFIB(K)(pCAV1099-114), IncFIB(pQil), IncFII(K), IncI1-I(Alpha), IncY	6	C	None
Helsinki	21V-12	O21:H7	Col440II	1	B2	Int1
Helsinki	21V-22	O75:H7	IncFIB(AP001918), IncFII(29)	2	B2	None
Helsinki	21V-32	O101:H9	Col(BS512), ColpEC648, IncFIA, IncFIB(AP001918), IncFII	5	A	Int1
Helsinki	21V-42	H18	IncFII(pEH01), col156	2	D	None
Helsinki	21V-52	O86:H18	Col156, IncFIB(AP001918), IncFII	3	D	None
Helsinki	21V-62	O16:H5	Col156, IncFIB(AP001918), IncFII	3	B2	Int1
Helsinki	21V-72	O17/44:H18	IncFII, IncX4	2	D	None
Kuopio	21V-13	O16:H5	Col156, IncFIA, IncFII(pRSB107), IncFIB(AP001918)	3	B2	None
Kuopio	21V-23	O25:H4	IncFIA, IncFII(pRSB107), IncFIB(AP001918)	3	B2	Int1
Kuopio	21V-33	O83:H42	ColpVC, IncFIA, IncFIB(AP001918), IncFIC(FII), IncI1-I(Alpha), IncN2	6	F	Int1
Kuopio	21V-63	O86:H18	None	0	D	None
Kuopio	21V-73	O45:H6	IncFIA, IncFIB(pB171), IncI(Gamma)	3	F	None
Lappeenranta	21V-04	H18:O7	None	0	D	None
Lappeenranta	21V-14	O15:H18	IncFII(pRSB107), Col156, IncX4	3	D	None
Lappeenranta	21V-24	H17	None	0	C	None
Lappeenranta	21V-34	O17/44:H18	IncFII	1	D	None
Lappeenranta	21V-44	O101:H10	None	0	A	Int1
Lappeenranta	21V-54	O9:H12	IncFIB(K), IncFII, IncHI2, IncHI2A, repA(pKOX)	5	A	Int1
Lappeenranta	21V-64	O25:H4	Col156, IncB/O/K/Z, IncFIA, IncFIB(AP001918), IncFII(pRSB107)	5	B2	None
Lappeenranta	21V-74	O9:H30	None	0	A	None
Oulu	21V-15	O12:H20	IncFIA(HI1), IncR	2	A	Int1
Oulu	21V-25	O20:H16	IncFIB(AP001918)	1	B1	None
Oulu	21V-35	O25	Col156, IncFIB(AP001918), IncFII(29)	3	A	Int1
Oulu	21V-45	O9:H34	Col156, IncFIB(AP001918), IncFii, IncI1-I(Alpha)	4	B1	None
Oulu	21V-55	O75:H5	Col(BS512), Col156, IncFIB(AP001918), IncFIA, IncQ1	5	B2	Int1
Oulu	21V-65	O86:H18	None	0	D	Int1
Oulu	21V-75	O130:H26	IncB/O/K/Z	1	A	Int1
Pietarsaari	21V-06	H15:O166	IncI1-I(Alpha), Col(MP18), Col156	3	D	None
Pietarsaari	21V-16	O75:H5	Col156, IncB/O/K/Z, IncFIB(AP001918), IncFII(29)	4	B2	Int1
Pietarsaari	21V-26	O84:H7	IncFIB(AP001918), IncFII	2	B2	None
Pietarsaari	21V-36	O25:H4	IncFIA, IncFIB(AP001918), IncFII(pRSB107), IncX4	4	B2	Int1
Pietarsaari	21V-46	H4	Col156, IncFIB(AP001918), IncI1-I(Alpha), IncFII	4	D	Int1
Pietarsaari	21V-56	O25:H4	IncFIA, IncFII(pRSB107), IncFIB(AP001918)	3	B2	None
Pietarsaari	21V-66	H18	IncFII	1	D	None
Pietarsaari	21V-76	O13:H4	IncFII, IncI1-I(Alpha), IncX4	3	B2	None
Rovaniemi	21V-17	O11:H52	Col(BS512), IncFIA, IncFIB(AP001918), IncFII(pRSB107)	4	A	Int1
Rovaniemi	21V-27	O102:H6	None	0	D	None
Rovaniemi	21V-37	O16:H5	Col156, IncFIA, IncFIB(AP001918),IncFII(pRSB107)	4	B2	Int1
Rovaniemi	21V-47	O16:H5	IncFIA, IncFIB(AP001918), IncFII(pRSB107)	3	B2	Int1
Rovaniemi	21V-57	O25:H4	IncFIB(AP001918), IncFII(pRSB107), IncFIA	3	B2	None
Rovaniemi	21V-67	O25:H4	Col156, IncFIA, IncFIB(AP001918), IncFII(pRSB107)	4	B2	Int1
Rovaniemi	21V-77	O1:H15	None	0	D	None
Seinäjoki	21V-08	O101:H9	Col440I, IncI1-I(Alpha), IncFIB(AP001918), IncFIB(K)	4	A	Int1
Seinäjoki	21V-18	O25:H4	Col(BS512), Col156, IncFIA, IncFIB(AP001918), IncFII	4	B2	Int1
Seinäjoki	21V-48	O25:H4	Col156, IncFIA, IncFIB(AP001918), IncFII(pRSB107)	4	B2	Int1
Seinäjoki	21V-58	O83:H1	IncFII, IncX4	2	B2	None
Seinäjoki	21V-68	O25:H4	Col156, IncFIA, IncFIB(AP001918), IncFII(pRSB107)	4	B2	None
Seinäjoki	21V-78	O29:H10	IncFIB(AP001918), IncFIB(K)	2	A	None
Tampere	21V-09	O1:H25	None	0	F	int1
Tampere	21V-19	O107:H5	IncFIB(AP001918), IncFII(29), IncI1-I(Alpha)	3	B2	None
Tampere	21V-29	O64:H4	IncI1-I(Alpha)	1	A	None
Tampere	21V-39	O83:H4	IncFIB(AP001918), IncFIC(FII), IncX10	3	B2	None
Tampere	21V-49	O75:H5	Col(BS512), Col156, IncFIA, IncFIB(AP001918)	4	B2	None
Tampere	21V-59	O15:H6	IncFIA, IncFIB(AP001918), IncFIC(FII), IncHI2A, IncHI2	5	D	Int1
Tampere	21V-69	O25:H4	Col156, IncFIA, IncFIB(AP001918), IncFII(pRSB107)	4	B2	None
Tampere	21V-79	O75:H5	Col156, IncFIA, IncFIB(AP001918)	3	B2	None
Turku	21V-10	O1:H25	None	0	F	Int1
Turku	21V-20	O8:H30	IncFIB(pLF82-PhagePlasmid), IncFII	2	B1	None
Turku	21V-30	O16:H5	Col156, IncFIB(AP001918), IncFIA, IncFII(pRSB107)	4	B2	Int1
Turku	21V-40	O16:H5	IncFIB(AP001918), Col156, IncFII(29)	3	B2	None
Turku	21V-50	O153:H25	incR	1	A	Int1
Turku	21V-60	O2:H6	Col156, IncFIB(AP001918), IncFII, IncI1-I(Alpha), IncQ1	5	B2	None
Turku	21V-70	O2:H6	Col156, ColpEC648, IncB/O/K/Z, IncFIA, IncFIB(AP001918), IncFII(pRSB107),	6	B2	None
Turku	21V-80	O11:H6	IncFIB(AP001918), IncI1-I(Alpha), IncX1	3	F	None
