# Supplementary material for: Wastewater based genomic surveillance key to population level monitoring of AmpC/ESBL producing Escherichia coli
Source: Sci Rep. 2025 Mar 3;15:7400. doi: 10.1038/s41598-025-91516-9 (PMC11876440; doi:10.1038/s41598-025-91516-9)
Supplement: Supplementary file 6 — Supplementary Information 6. [file 41598_2025_91516_MOESM6_ESM.xlsx]

## Sheet: Sheet1
			Wastewater-Based Genomic Surveillance key to population-level monitoring of AmpC/ESBL-Producing Escherichia coli
				Diversity of disinfectant, stress, and antibiotic resistance genes in Escherichia coli isolates (n=73).
Sample ID	City of Isolation	ST Warwick	qacE/qacEΔ1	ymgB	asr	acrF	mdtM	emrD/E	Mercury	Copper	Silver	Ars	Tellurium		Amikacin	Gentamycin	Hygromycin	Kanamycin	Kasugamycin	Tobramycin	Avilamycin	Beta-lactam	Carbapenem	Cephalosporin	Bleomycin	Colistin	Fosfomycin	Erythromycin	Telithromycin	Tylosin	Chloramphenicol	Florfenicol	Quinolone	Rifampin	Rifamycin	Streptothricin	Sulfonamide	Tetracycline	Trimethoprim
AE01	Espoo	1434	+	-	-	+	+	+	+	+	+	-	-			aac(3)-IId		aph(3')-Ia	aadA2 / aph(3'')-Ib / aph(6)-Id			blaEC / blaTEM-1		blaCTX-M-3							catA1						sul1 / sul2	tet(B)	dfrA12
AE02	Helsinki	410	-	+	-	+	+	+	-	-	-	-	-									blaEC	blaKPC-2										gyrA_D87N / gyrA_S83L / parC_S80I
AE04	Lappeenranta	38	-	+	+	+	+	+	-	-	-	+	-									blaEC		blaCTX-M-15									qnrS1
AE06	Pietarsaari	5375	-	+	+	+	+	+	-	-	-	+	-			aac(3)-IId						blaEC / blaTEM-1		blaCTX-M-15
AE08	Seinäjoki	10	-	+	+	-	+	+	-	-	-	+	-						aph(3'')-Ib / aph(6)-Id			blaEC / blaTEM-1		blaCTX-M-15									qnrS1				sul2	tet(A)	dfrA14
AE09	Tampere	1722	-	+	+	+	+	+	-	-	-	+	-						aph(6)-Id			blaEC		blaCTX-M-15									qnrS1				sul2		dfrA14
AE10	Turku	1722	-	+	-	+	+	+	-	-	-	-	-						aph(6)-Id			blaEC		blaCTX-M-15			uhpT_E350Q						qnrS1				sul2		dfrA14
AE11	Espoo	1193	-	+	-	+	-	+	-	-	-	-	-			aac(3)-IId					marR_S3N	blaEC-5 / blaTEM-1		blaCTX-M-55			uhpT_E350Q				marR_S3N		gyrA_D87N / gyrA_S83L / marR_S3N / parC_S80I / parE_L416F	marR_S3N				marR_S3N
AE12	Helsinki	636	-	+	-	+	+	+	-	-	-	-	-						aadA1			blaEC		blaCTX-M-15									gyrA_S83L			sat2			dfrA1
AE13	Kuopio	131	-	+	-	+	+	+	-	-	-	-	-									blaEC / blaTEM-1		blaCTX-M-14			ptsI_V25I / uhpT_E350Q						gyrA_S83L / parE_I529L
AE14	Lappeenranta	69	-	+	-	+	-	+	-	-	-	-	-						aph(3'')-Ib / aph(6)-Id			blaEC		blaCTX-M-27													sul2	tet(A)	dfrA8
AE15	Oulu	1486	-	+	-	+	+	+	-	-	-	-	-						aadA1			blaEC / blaOXA-10		blaCTX-M-65							cmlA5 / floR	floR	qnrS1		arr-2			tet(A)	dfrA14
AE16	Pietarsaari	404	-	+	-	+	-	+	-	-	-	-	-						aadA1		marR_S3N	blaEC-5		blaCTX-M-15			uhpT_E350Q				marR_S3N		marR_S3N	marR_S3N		sat2		marR_S3N	dfrA1
AE17	Rovaniemi	773	+	+	-	-	+	+	-	-	-	-	-						aadA5 / aph(3'')-Ib / aph(6)-Id			blaEC		blaCTX-M-15				erm(B) / mph(A)	erm(B) / mph(A)	erm(B) / mph(A)			gyrA_D87N / gyrA_S83L / parC_S80I / qnrS1				sul1 / sul2	tet(A)	dfrA17
AE18	Seinäjoki	131	+	+	-	+	+	+	-	-	-	-	-		aac(6')-Ib-cr5				aadA5			blaEC / blaOXA-1		blaCTX-M-15			ptsI_V25I / uhpT_E350Q	mph(A)	mph(A)	mph(A)			aac(6')-Ib-cr5 / gyrA_D87N / gyrA_S83L / parC_E84V / parC_S80I / parE_I529L				sul1		dfrA17
AE19	Tampere	131	-	+	-	+	+	+	-	-	-	-	-									blaEC / blaTEM-1		blaCTX-M-15			ptsI_V25I / uhpT_E350Q						parE_I529L
AE20	Turku	1431	-	+	-	+	+	-	-	-	-	-	-									blaEC		blaCTX-M-15									gyrA_D87N / gyrA_S83L / parC_S80I / qnrS1
AE21	Espoo	2619	-	+	-	+	+	+	-	-	-	-	-								marR_S3N	blaEC									marR_S3N		marR_S3N	marR_S3N				marR_S3N
AE22	Helsinki	80	-	+	-	+	-	+	-	-	-	-	-			aac(3)-IId						blaEC-5 / blaTEM-1					uhpT_E350Q
AE23	Kuopio	131	+	+	-	+	+	+	-	-	-	-	-						aadA5 / aph(3'')-Ib / aph(6)-Id			blaEC		blaCTX-M-27			ptsI_V25I / uhpT_E350Q	mph(A)	mph(A)	mph(A)			gyrA_D87N / gyrA_S83L / parC_E84V / parC_S80I / parE_I529L				sul1 / sul2	tet(A)	dfrA17
AE24	Lappeenranta	88	-	+	+	+	+	+	-	-	-	+	-									blaEC
AE25	Oulu	336	-	+	+	+	+	+	-	-	-	+	-									blaEC
AE26	Pietarsaari	28	-	+	-	+	+	+	-	-	-	-	-									blaEC-5					uhpT_E350Q
AE27	Rovaniemi	405	-	+	-	+	+	+	-	-	-	-	-									blaEC
AE29	Tampere	398	-	-	-	+	-	+	-	-	-	-	-									blaEC		blaCTX-M-15									qnrS1
AE30	Turku	131	+	+	-	+	+	+	-	-	-	-	-						aadA5 / aph(3'')-Ib / aph(6)-Id			blaEC		blaCTX-M-27			ptsI_V25I / uhpT_E350Q	mph(A)	mph(A)	mph(A)			gyrA_D87N / gyrA_S83L / parC_S80I / parE_E460D				sul1 / sul2	tet(A)	dfrA17
AE31	Espoo	648	+	+	-	+	+	+	-	-	-	-	-						aph(3'')-Ib / aph(6)-Id			blaEC / blaTEM-1		blaCTX-M-27 / blaDHA-1				erm(B) / mph(A)	erm(B) / mph(A)	erm(B) / mph(A)			gyrA_D87N / gyrA_S83L / parC_S80I / qnrB4				sul1	tet(B)	dfrA17
AE32	Helsinki	167	+	+	-	+	+	-	-	-	-	-	-						aadA1 / aadA2			blaEC						erm(B) / mph(A)	erm(B) / mph(A)	erm(B) / mph(A)			gyrA_D87N / gyrA_S83L / parC_E84G / parC_S80I			sat2	sul1	tet(B)	dfrA1 / dfrA12
AE33	Kuopio	1485	-	+	-	+	+	+	-	-	-	-	-						aph(3'')-Ib / aph(6)-Id			blaEC / blaTEM-1	blaNDM-1		ble								gyrA_D87N / gyrA_S83L / parC_S80I				sul2		dfrA14
AE34	Lappeenranta	69	-	+	-	+	-	+	-	-	-	+	-									blaEC		blaCTX-M-15									qnrS1
AE35	Oulu	450	+	+	-	+	+	+	-	-	-	-	-						aadA5 / aph(3'')-Ib / aph(6)-Id			blaEC		blaCTX-M-27				mph(A)	mph(A)	mph(A)			gyrA_D87N / gyrA_S83L / parC_S80I				sul1 / sul2	tet(A)	dfrA17
AE36	Pietarsaari	131	+	+	-	+	+	+	-	-	-	-	-						aadA5			blaEC		blaCTX-M			ptsI_V25I / uhpT_E350Q	mph(A)	mph(A)	mph(A)			gyrA_D87N / gyrA_S83L / parC_E84V / parC_S80I / parE_I529L				sul1		dfrA17
AE37	Rovaniemi	131	+	+	-	+	+	+	-	-	-	-	-						aadA5 / aph(3'')-Ib / aph(6)-Id			blaEC / blaTEM-1		blaCTX-M-27			ptsI_V25I / uhpT_E350Q	mph(A)	mph(A)	mph(A)			gyrA_D87N / gyrA_S83L / parC_S80I / parE_E460D				sul1 / sul2	tet(A)	dfrA17
AE39	Tampere	4456	-	+	-	+	-	+	-	-	-	-	-					aph(3')-Ia				blaEC		blaCTX-M-55			uhpT_E350Q						gyrA_S83L					tet(A)
AE40	Turku	131	-	+	-	+	+	+	-	-	-	-	-									blaEC / blaTEM-1		blaCTX-M-27			ptsI_V25I / uhpT_E350Q						gyrA_S83L / parE_I529L
AE41	Espoo	405	+	+	-	+	+	+	-	-	-	-	-						aadA5			blaEC		blaCTX-M-15				mph(A)	mph(A)	mph(A)			gyrA_D87N / gyrA_S83L / parC_S80I				sul1	tet(B)	dfrA17
AE42	Helsinki	69	-	+	-	+	-	+	-	-	-	+	-									blaEC
AE44	Lappeenranta	10	-	+	-	+	+	+	-	-	-	-	-						aadA1 / aph(3'')-Ib			blaEC														sat2	sul2	tet(A)	dfrA1
AE45	Oulu	4684	-	+	-	+	+	-	-	-	-	-	-									blaEC		blaCTX-M-15			fosA7						qnrS1
AE46	Pietarsaari	69	+	+	-	+	+	+	-	-	-	+	-			aac(3)-IId			aadA5 / aph(3'')-Ib / aph(6)-Id			blaEC / blaTEM-1		blaCTX-M-55				mph(A)	mph(A)	mph(A)			gyrA_S83L				sul1 / sul2	tet(A)	dfrA17
AE47	Rovaniemi	131	-	+	-	+	+	+	-	-	-	-	-					aph(3')-Ia	aph(3'')-Ib / aph(6)-Id			blaEC / blaTEM-1		blaCTX-M-14			ptsI_V25I / uhpT_E350Q	mph(A)	mph(A)	mph(A)			parE_I529L				sul2	tet(B)	dfrA14
AE48	Seinäjoki	131	+	+	-	+	+	+	-	-	-	-	-						aadA5 / aph(3'')-Ib / aph(6)-Id			blaEC		blaCTX-M-27			ptsI_V25I / uhpT_E350Q	mph(A)	mph(A)	mph(A)			gyrA_D87N / gyrA_S83L / parC_E84V / parC_S80I / parE_I529L				sul1 / sul2	tet(A)	dfrA17
AE49	Tampere	1193	-	+	-	+	-	+	+	-	-	-	-		aac(6')-Ib-cr5	aac(3)-IIa					marR_S3N	blaEC-5 / blaOXA-1		blaCTX-M-15			uhpT_E350Q				marR_S3N		aac(6')-Ib-cr5 / gyrA_D87N / gyrA_S83L / marR_S3N / parC_S80I / parE_L416F	marR_S3N				marR_S3N
AE50	Turku	401	-	+	-	+	+	+	+	+	+	-	+		aac(6')-Ib-cr5	aac(3)-IIa						blaEC / blaOXA-1		blaCTX-M-15									aac(6')-Ib-cr5 / qnrB1					tet(A)	dfrA14
AE51	Espoo	405	-	+	-	+	-	+	-	-	-	-	-									blaEC		blaCTX-M-15
AE52	Helsinki	38	-	+	-	+	-	+	-	-	-	-	-									blaEC / blaTEM-35		blaCTX-M-15									gyrA_S83A
AE54	Lappeenranta	399	+	+	-	+	+	+	+	+	+	-	+		aac(6')-Ib-cr5	aac(3)-II / aac(6')-IIc		aac(6')-IIc	aph(3'')-Ib / aph(6)-Id	aac(6')-IIc		blaEC / blaOXA-1 / blaTEM-1		blaCTX-M-15 / blaDHA-1				mph(A)	mph(A)	mph(A)	catA2		aac(6')-Ib-cr5 / gyrA_S83L / qnrB4		arr		folP_P64S / sul1 / sul2	tet(D)	dfrA14
AE55	Oulu	1193	-	+	-	+	-	+	+	-	-	-	-		aac(6')-Ib-cr5	aac(3)-IIa			aph(3'')-Ib / aph(6)-Id		marR_S3N	blaEC-5 / blaOXA-1		blaCTX-M-15			uhpT_E350Q				marR_S3N		aac(6')-Ib-cr5 / gyrA_D87N / gyrA_S83L / marR_S3N / parC_S80I / parE_L416F	marR_S3N			sul2	marR_S3N / tet(B)	dfrA17
AE56	Pietarsaari	131	-	+	-	+	+	+	-	-	-	-	-									blaEC		blaCTX-M-27			ptsI_V25I / uhpT_E350Q						gyrA_D87N / gyrA_S83L / parC_E84V / parC_S80I / parE_I529L
AE57	Rovaniemi	131	-	+	-	+	+	+	-	-	-	-	-									blaEC		blaCTX-M-27			ptsI_V25I / uhpT_E350Q						gyrA_D87N / gyrA_S83L / parC_E84V / parC_S80I / parE_I529L
AE58	Seinäjoki	135	-	+	-	+	+	+	-	-	-	-	-								marR_S3N	blaEC		blaCTX-M-15							marR_S3N		marR_S3N / qnrS1	marR_S3N				marR_S3N
AE59	Tampere	69	qacL	+	-	+	-	+	-	-	+	+	+						aadA1 / aadA2 / aph(3'')-Ib / aph(6)-Id			blaEC / blaTEM-1		blaSHV-12 (ESBL)		mcr-1.1		mph(A)	mph(A)	mph(A)	cmlA1 / floR	floR					sul2 / sul3	tet(A)
AE60	Turku	998	-	+	-	+	-	+	+	-	-	-	-			aac(3)-IId			aph(3'')-Ib / aph(6)-Id		marR_S3N	blaEC / blaTEM-1		blaCTX-M-15							marR_S3N		gyrA_S83L / marR_S3N	marR_S3N			sul2	marR_S3N
AE61	Espoo	131	+	+	-	+	+	+	-	-	-	-	-			aac(3)-IId			aadA5 / aph(3'')-Ib / aph(6)-Id			blaEC / blaTEM-1		blaCTX-M-15			ptsI_V25I / uhpT_E350Q	mph(A)	mph(A)	mph(A)			gyrA_D87N / gyrA_S83L / parC_E84V / parC_S80I / parE_I529L				sul1 / sul2	tet(A)	dfrA17
AE62	Helsinki	131	+	+	-	+	+	+	-	-	-	-	-						aadA5			blaEC		blaCTX-M-15			ptsI_V25I / uhpT_E350Q	erm(B) / mph(A)	erm(B) / mph(A)	erm(B) / mph(A)			gyrA_S83L / parE_I529L				sul1		dfrA17
AE63	Kuopio	38	-	+	-	+	-	+	-	-	-	-	-									blaEC		blaCTX-M-15									gyrA_S83A
AE64	Lappeenranta	131	-	+	-	+	+	+	-	-	-	-	-									blaEC / blaTEM-1		blaCTX-M-24			ptsI_V25I / uhpT_E350Q						gyrA_D87N / gyrA_S83L / parC_E84V / parC_S80I / parE_I529L
AE65	Oulu	38	+	+	-	+	-	+	-	-	-	-	-						aadA2			blaEC		blaCTX-M-14				mph(A)	mph(A)	mph(A)			gyrA_D87Y / gyrA_S83L / parC_S80I				sul1		dfrA12
AE66	Pietarsaari	69	-	+	-	+	-	+	-	-	-	-	-									blaEC		blaCTX-M-15									qnrS1
AE67	Rovaniemi	131	+	+	-	+	+	+	-	-	-	-	-						aadA5 / aph(3'')-Ib			blaEC		blaCTX-M-27			ptsI_V25I / uhpT_E350Q						gyrA_D87N / gyrA_S83L / parC_E84V / parC_S80I / parE_I529L				sul1 / sul2	tet(A)	dfrA17
AE68	Seinäjoki	131	-	+	-	+	+	+	-	-	-	-	-									blaEC		blaCTX-M-27			ptsI_V25I / uhpT_E350Q						gyrA_D87N / gyrA_S83L / parC_E84V / parC_S80I / parE_I529L
AE69	Tampere	131	-	+	-	+	+	+	-	-	-	-	-									blaEC		blaCTX-M-27			ptsI_V25I / uhpT_E350Q						gyrA_D87N / gyrA_S83L / parC_E84V / parC_S80I / parE_I529L
AE70	Turku	998	-	+	-	+	-	+	-	-	-	-	-								marR_S3N	blaEC		blaCTX-M-15							marR_S3N		gyrA_S83L / marR_S3N	marR_S3N				marR_S3N
AE71	Espoo	1178	+	+	-	+	+	-	-	-	-	-	-						aadA2			blaEC / blaTEM-1						mph(A)	mph(A)	mph(A)							sul1	tet(B)	dfrA12
AE72	Helsinki	69	-	+	-	+	-	+	-	-	-	+	-									blaEC		blaCTX-M-15									qnrS1
AE73	Kuopio	354	-	+	-	+	+	+	-	-	-	-	-									blaEC / blaTEM-1		blaCMY-42 / blaCTX-M-24			uhpT_E350Q						gyrA_D87N / gyrA_S83L / parC_E84G / parC_S80I					tet(B)
AE74	Lappeenranta	361	-	+	-	+	+	+	-	-	+	-	-						aph(3'')-Ib / aph(6)-Id			blaEC / blaTEM-1		blaCTX-M-15									qnrS1				sul2	tet(A)	dfrA14
AE75	Oulu	1178	+	+	-	+	+	-	-	-	-	-	-						aadA2			blaEC		blaCTX-M-15				mph(A)	mph(A)	mph(A)			qnrS1				sul1	tet(B)	dfrA12
AE76	Pietarsaari	357	-	+	-	+	-	+	-	-	-	-	-			aac(3)-IV	aph(4)-Ia		aph(3'')-Ib / aph(6)-Id			blaEC		blaCTX-M-1			uhpT_E350Q	mph(A)	mph(A)	mph(A)
AE77	Rovaniemi	4040	-	+	-	+	+	+	-	-	-	-	-									blaEC		blaCTX-M-15									qnrS1					tet(A)
AE78	Seinäjoki	10	+	+	-	+	+	+	-	-	-	-	-									blaEC / blaTEM-1		blaCTX-M-15				erm(B) / mph(A)	erm(B) / mph(A)	erm(B) / mph(A)			gyrA_S83L / qnrS1
AE79	Tampere	1193	-	+	-	+	-	+	+	-	-	-	-		aac(6')-Ib-cr5	aac(3)-IIa					marR_S3N	blaEC-5 / blaOXA-1		blaCTX-M-15			uhpT_E350Q				marR_S3N		aac(6')-Ib-cr5 / gyrA_D87N / gyrA_S83L / marR_S3N / parC_S80I / parE_L416F	marR_S3N				marR_S3N
AE80	Turku	457	+	+	-	+	+	+	+	-	-	-	-			ant(2'')-Ia		ant(2'')-Ia	aadA1	ant(2'')-Ia		blaEC / blaTEM-1		blaCTX-M-2			uhpT_E350Q						15				sul1		dfrA5
